# Supplementary material for: CPSF1 mutations are associated with early-onset high myopia and involved in retinal ganglion cell axon projection
Source: Hum Mol Genet. 2019 Jan 26;28(12):1959–70. doi: 10.1093/hmg/ddz029 (PMC6548346; doi:10.1093/hmg/ddz029)
Supplement: Supplementary Data [file ddz029_supp.zip › OuyangJ-Table S1-Primers and MOs-final.xlsx]

## Sheet: Sheet1
Table S1. Sequence of oligonucleotides
a. Sequene of primer used for Sanger Sequencing
Name	Forward Primer (5'-3'）	Reverse Primer (5'-3'）
HM635	GGTTTTCTGGGTATGTGGGC	GGTAGGGTGAGGGTTTTGGT
HM653	CCAGGTCCCTCACAACATCA	GTGGAATGGAGCGAAAGAGT
HM337	CAGACACGGATTCCTGATTC	GGATGAAGTGCAGCTGATTC
HM693	GGACTGAGTTCGCTGCTGTC	TGGCTCTTCCATCTGCAACC
HM943	CGCAGCTCTACATACACCAG	GCTTATTCTCCCACACGACC
HM949	CCATGCAGGAGAAGACCTAC	GCGCACTCACTATGTCTGGT
b. Sequence of cpsf1, std and p53 morpholino used in the project
Name	Oligo (5'-3')
cpsf1 MO	ATGCAAAATATCTCACATTTCTCCT
std MO	CCTCTTACCTCAGTTACAATTTATA
p53 MO	GCGCCATTGCTTTGCAAGAATTG
c. Sequene of primer used for minigene analysis of HM943, minigene analysis of HM949, RT-qRCR, RT-PCR, and pCS2+-cpsf1 plasmid
Name	Forward Primer (5'-3'）	Reverse Primer (5'-3'）
Minigene of HM943	GCTAaagcttATGGCCTTCATCGACACGCA	ATCGccgcggCCGGTAGGTCTTCTCCTGCA
Minigene of HM949	GTTAgagctcatgGAGAGTTTCGGGGGCATGCG	GCTAggatccTATGTCTGGTGTGGTGCCGA
CPSF1 RT-qPCR	TCTACGTGCTGACCCTCATC	GCAGCTTCTCCGTGTACTTG
ACTB RT-qPCR	TGGCACCACACCTTCTACAA	CCAGAGGCGTACAGGGATAG
cpsf1 morphants RT-PCR	CTGGTGGTTCTGCCTTTCAG	GAGCCCAAAAACAGATAGCC
pCS2+-cpsf1 plasmid	GTTAGGATCCACCATGTATGCTGTGTATCGTCA	ATCGTCTAGATCAGAAGTGAGCAGTGACTC
